# Supplementary material for: The Impact of Hyaluronic Acid Coating on the Cationic Niosomal Surface for Doxorubicin Delivery
Source: Molecules. 2025 Mar 3;30(5):1148. doi: 10.3390/molecules30051148 (PMC11901725; doi:10.3390/molecules30051148)
Supplement: Supplementary file 1 [file molecules-30-01148-s001.zip]

Archive with 1 entries (1 files):
- molecules-3452089-supplementary.pdf
